# Supplementary material for: Influence of postoperative ectopic inner foveal layer on visual function after removal of idiopathic epiretinal membrane
Source: PLoS One. 2021 Nov 4;16(11):e0259388. doi: 10.1371/journal.pone.0259388 (PMC8568108; doi:10.1371/journal.pone.0259388)
Supplement: S1 Data — (XLSX) [file pone.0259388.s001.xlsx]

## Sheet: Sheet1
ID	Gender	Age	Uni	logMAR_pre	M_pre	NAT_pre	CMT_pre	EIFL_pre	EIFL stage	FAZp_pre	FAZc_pre	FAZa_pre	logMAR_3m	M_3m	NAT_3m	CMT_3m	EIFL_3m	EIFLstage_3m	FAZp_3m	FAZc_3m	FAZa_3m	logMAR_6m	M_6m	NAT_6m	CMT_6m	EIFL_6m	EIFLstage_6m	FAZp_6m	FAZc_6m	FAZa_6m
pt1	1	72	1	0.4	0	1.5	343	0	2	1.62	0.74	0.16	-0.08	0.3	3	329	0	1	2.98	0.49	0.35	-0.18	0.3	2	319	0	1	2.21	0.68	0.26
pt2	1	55	2	0.15	0.3		451	93.5	3	0	0	0	-0.18	0		431	96	3	0.56	0.69	0.02	-0.18	0		413	77.5	3	0	0	0
pt3	2	55	2	0.22	0.5		449	54	3	4.29	0.55	0.8	-0.08	0.6		441	119	3	0	0	0	-0.08	0.55		425	99	3	0	0	0
pt4	2	67	1	0.3	0.4	1	456	73	3	1.28	0.65	0.09	0.22	0.85	6.5	417	84.5	3	0.9	0.82	0.05	0.1	0.55	4.5	397	82.5	3	0.96	0.82	0.06
pt5	2	61	1	0.7	0.6	11	562	266	4	1.03	0.72	0.06	0.22	0.75	11.5	470	145	3	1.18	0.74	0.08	0.22	0.7	11.5	435	138	3	0	0	0
pt6	2	64	1	0.3	1.6	6	492	193.5	3	0.68	0.69	0.03	-0.08	1	5.5	392	0	2	1.46	0.67	0.11	-0.18	0.8	6	352	0	1	1.61	0.76	0.16
pt7	2	63	1	0.1	0	3	388	0	2	0.94	0.84	0.06	-0.18	0	1	451	0	1	1.29	0.69	0.09	-0.18	0	0	379	0	1	1.35	0.85	0.12
pt8	2	72	1	0.15	0.85	3	354	0	2	1.19	0.72	0.08	-0.08	0.1	2.5	327	0	1	1.12	0.82	0.08	-0.08	0.1	2.5	327	0	1	1.23	0.76	0.09
pt9	1	63	1	0.3	0.65	0.5	414	86	4	0.99	0.66	0.05	0	0.6	-1.5	405	28.5	3				0	0.55	0.5	342	0	2	0	0	0
pt10	2	72	1	0.15	0.5	13	385	0	2	1.33	0.65	0.09	0	0.35	10	385	0	2	0.95	0.81	0.06	0	0.3	8.5	381	0	2	0.97	0.66	0.05
pt11	2	67	1	0.22	0.25	11	370	0	2	2.28	0.61	0.25	0	0	3	320	0	1	2.03	0.74	0.24	0.15	0	9	300	0	1	2.23	0.7	0.28
pt12	1	67	2	0.3	0		371	0	2	1.19	0.69	0.08	0.05	0.55		391	0	2	0.95	0.85	0.06	-0.08	0.55		381	0	2	1.1	0.79	0.08
pt13	1	75	2	0.52	0.6		535	114	3	0.73	0.75	0.03	0.1	0.55		468	63	3	0.37	0.76	0.01	0.1	0.4		455	21.5	3	1.15	0.75	0.08
pt14	2	62	1	0.4	1.5	7.5	481	170	3	0.42	0.76	0.01	0.15	0.85	5.5	454	120.5	3				0.22	1	4	419	98.5	3	0	0	0
pt15	2	67	1	0.82	2	5	530	250	4	0	0	0	0.4	1	5.5	410	153.5	3	0	0	0	0.52	0.9	4	412	137	3	0.55	0.89	0.02
pt16	1	73	2	0.82	0.8		488	256	4	1.58	0.6	0.12	0.3	0.65		507	171	3	0.62	0.74	0.02	0.3	0.65		488	166.5	3	1.89	0.46	0.13
pt17	2	83	2	0.15	0.35		503	231	3	1.04	0.77	0.07	0.1	0.15		389	146	3	0.33	0.72	0.01	0.15	0.05		362		3	0.94	0.72	0.05
pt18	2	69	1	0.52	0.4	5	477	0	2	1.46	0.59	0.1	0.4	0.25	8	333	0	2	5.66	0.32	0.81	0.22	0.2	7	319	0	2	2.87	0.49	0.32
pt19	2	74	2	0.52	0.5		470	0	2				0.22	0.45		502	0	2	4.99	0.29	0.57	0.3	0.7		510	0	2	1.21	0.51	0.06
pt20	2	81	1	0.4	0.75	4.5	540	0	2	2	0.69	0.22	0.4	0.85	3.5	463	0	2	1.14	0.65	0.07	0.3	0.85	3	454	0	2	1.31	0.81	0.11
pt21	2	80	2	0.3	0.5		419	100	3	0.98	0.7	0.05	0.15	0.5		420	63	3				0.1	0.6		384	83	3	4.44	0.37	0.59
pt22	2	75	2	0.4	0		231	0	2	2.95	0.73	0.51	0.52	0		378	0	1	1.98	0.88	0.27	0.52	0		347	0	1	2.09	0.87	0.3
pt23	2	65	1	0.22	0.6	4.5	474	173.5	3	0.49	0.75	0.01	-0.08	0	3	340	0	1	1.73	0.74	0.18	-0.08	0.1	4	304	0	1	1.75	0.74	0.18
pt24	2	76	1	0.22	0.55	14.5	501	218	4	1.2	0.65	0.07	0.15	0.75	13	430	181	3	0.78	0.7	0.03	0.05	0.8	13.5	419	138	3	0.65	0.66	0.02
pt25	1	77	1	0.3	0.25	1	307	0	2	2.34	0.66	0.29	-0.08	0	1	346	0	1	2.17	0.75	0.28	0	0.15	3.5	339	0	1	1.96	0.8	0.24
pt26	2	68	2	0.4	0.3		382	0	2	1.39	0.79	0.12	0	0		349	0	2	0.89	0.79	0.05	0.05	0		342	0	2
pt27	2	66	1	0.4	0	3.5	378	0	2	1.62	0.71	0.15	0	0.2	1	362	0	1	1.28	0.85	0.11	0.05	0.1	0.5	345	0	1	1.44	0.85	0.14
pt28	2	75	2	0.22	0.5		430	0	2	1.35	0.7	0.1	0.15	0.35		393	0	1				0.15	0.55		382	0	1	1.53	0.83	0.16
pt29	2	53	1	0.15	0.25	0	453		3	0	0	0										0	0	0.5	283	0	1	2.17	0.8	0.3
pt30	2	83	2	0.3	0.25		426	99.5	3	0.99	0.67	0.05	0.3	0		399	90	3	1.04	0.64	0.06	0.3	0		398	123.5	3	1.27	0.73	0.09
pt31	2	71	1	0.52	0.3	2	467	200.5	4	0.62	0.87	0.03	0	0.2	4	316	0	1	1.56	0.72	0.14	0.05	0	3.5	311	0	1	1.77	0.67	0.17
pt32	2	63	2	0.7	0.15		474	0	2	1.48	0.68	0.12	0	0		379	0	1	1.45	0.87	0.15	0	0		381	0	1	1.43	0.87	0.14
pt33	2	60	2	0.7	0.65		466	0	2	2.14	0.54	0.2	0	0.3		287	0	1	2.48	0.75	0.36	0	0		341	0	1	2.07	0.76	0.26
pt34	2	56	1	0.3	0.3	6	324	0	2	2.27	0.81	0.33	0.1	0.2	4.5	320	0	1	2.01	0.79	0.25	0.15	0.15	5.5	302	0	1	2.43	0.72	0.34
pt35	1	61	1	0.3	0.5	2.5	447	0	2	2.45	0.56	0.27	0	0.45	1.5	411	0	1	1.51	0.8	0.15	0	0.35	3	390	0	1	1.42	0.8	0.13
pt36	2	70	1	0.15	0	1	459	0	2	1.9	0.76	0.22	0	0	1.5	394	0	1	1.95	0.75	0.23	0	0	1	364	0	1	1.46	0.85	0.14
pt37	2	64	1	0.52	0	0	493	224.5	3	0	0	0	0.05	0.3	0	370	76.5	3	0	0	0	0	0.15	0	358	0	2	0.66	0.67	0.02
pt38	2	64	1	0.22	0	9	402	0	2	1.03	0.82	0.07	0.52	0	1	326	0	1	1.58	0.84	0.17	0.1	0	1.5	325	0	1	1.71	0.82	0.19
pt39	2	73	2	0.6	0		386	0	2	1.13	0.83	0.08	0.05	0		325	0	1	1.9	0.67	0.19	0.15	0		336	0	1	1.89	0.64	0.18
pt40	2	66	1	0.52	0.1	3.5	495	167	3	1.99	0.6	0.19	-0.08	0	7.5	368	0	1	1.66	0.77	0.17	-0.18	0	9	376	0	1	2.1	0.65	0.23
pt41	1	75	1	0.3	0.05	1	395	31	3	1.7	0.7	0.16							2.65	0.51	0.29	-0.18	0.35	2.5	354	26	3	2.25	0.53	0.21
pt42	2	70	1	0.3	0	8	347	118.5	3	3.81	0.31	0.35	0	0	3.5	308	0	1				0	0	4.5	300	0	1	2.1	0.72	0.25
pt43	1	54	1	0.1	0	5	384	0	2	2.12	0.71	0.25	-0.18	0	5.5	311	0	1	1.98	0.77	0.24	-0.18	0	5	315	0	1	2.13	0.75	0.27
pt44	1	70	1	0.3	1	5.5	393	126	3	1.12	0.43	0.04	0	0.7	3.5	365	0	1	0.85	0.82	0.05	-0.08	0.7	3.5	362	0	1	1.26	0.63	0.08
pt45	2	63	1	0.3	0.2	0	365	108.5	3	5.22	0.4	0.87	0.15	0.3	3.5	415	0	2	0.86	0.76	0.05	0	0.3	3	395	0	2	0.91	0.79	0.05
pt46	1	71	1	0.52	0	12.5	398	0	2	0.64	0.83	0.03	0.1	0.25	6.5	344	0	1				0	0.2	6.5	289	0	1	2.21	0.77	0.3
pt47	1	55	1	0.3	0.45	8	527	218	3	0.64	0.67	0.02	0.05	0.1	5	408	100	3	1	0.79	0.06	-0.18	0.15	5	389	88.5	3	1.17	0.71	0.08
pt48	2	78	2	0.1	0.15		464	84.5	3	0.88	0.68	0.04	0.15	0		354	61.5	3				0.22	0		346	22	3
pt49	2	79	1	0.6	0.5	6	386	102.5	3	1.12	0.66	0.07	0.1	0.5	12.5	362	0	1	0.83	0.82	0.04	0.22	0.35	11.5	327	0	1	0.95	0.79	0.06
pt50	1	68	1	0.7	0.25	2.5	450	70.5	3	3.65	0.39	0.42	0	0.1	2.5	459	170	3				0	0.1	2.5	452	102	3	0	0	0
pt51	2	64	1	0.22	0	4.5	343	55	3	1.49	0.75	0.13	0	0	0.5	337	50.5	3	0.99	0.79	0.06	0	0	0	324	46.5	3	0.97	0.78	0.06
pt52	2	51	2	0.3	0.65		581	370.5	4	1.67	0.7	0.16	0.52	0.4		503	43	3	1.08	0.82	0.08	0.1	0.25		449	44	3	0	0	0
pt53	1	88	2	0.3	0		458	102	3	0.89	0.63	0.04	0.15	0.2		383	73	3
pt54	2	62	1	0.15	0.55	16	428	0	2	1.32	0.68	0.09	0.15	0.3	2	341	0	1	1.97	0.83	0.26	-0.08	0.1	3	318	0	1	2.17	0.77	0.29
pt55	1	65	2	0.15	0		433	0	2	1.62	0.71	0.15	0.1			295	0	1	2.07	0.86	0.29	0.1			274	0	1	1.96	0.86	0.26
pt56	2	72	1	0.3	0.25	4	337	0	2	2.01	0.81	0.26	0.1	0.15	2	406	0	2	1.44	0.62	0.1	0.15	0.15	2	409	0	2	1.08	0.7	0.06
pt57	2	71	1	0.22	0.65	2	334	0	2	1.99	0.82	0.26	0	0.3	0	398	0	1	1.41	0.74	0.12	0	0.35	5	367	0	1
pt58	1	65	1	0.7	0.35	2.5	289	0	2	3.6	0.58	0.6	0.15	0	5.5	415	0	1	1.47	0.62	0.11	0.22	0.15	6	404	0	1	1.04	0.85	0.07
pt59	2	65	1	0.7	0.3	4	446	147.5	3	1.39	0.64	0.1	-0.08	0.3	5.5	392	90.5	3	0.93	0.72	0.05	-0.08	0.25	5	381	71.5	3	0.43	0.77	0.01
pt60	2	63	2	0.52	0.55		574	241	4	0.88	0.76	0.05	0.4	0.95		549	223	3	0.86	0.83	0.05	0.1	0.55		374	45	3
pt61	1	79	1	0.52	0	1.5	494	229	3	1.25	0.7	0.09	-0.08	0.15	0.5	465	156	3	0.71	0.87	0.04	0	0.15	1	448	124	3	0.42	0.67	0.01
pt62	2	77	1	0.4	0	3.5	380	0	2	1.04	0.82	0.07	0.05	0.15	3.5	342	0	1	1.58	0.76	0.15	0.3	0.2	4	331	0	1	1.22	0.84	0.1
pt63	1	69	1	0.3	0	0	357	0	2	1.82	0.63	0.16	0.3	0	0	380	0	2				0.22	0	0	356	0	2	0.67	0.78	0.03
pt64	2	81	1	0.4	1.6	15.5	494	185	4	0	0	0	0.1	1.4	11.5	409	144.5	3	2.32	0.59	0.25	0.1	1.4	12	398	108.5	3
pt65	2	73	1	0.4	0	3.5	458	115.5	3	0.96	0.8	0.06	0.4	0.15	4.5	425	29.5	3	1.47	0.72	0.12	0.22	0.15	8.5	397	23.5	3	1.63	0.78	0.16
pt66	1	72	1	0.22	0.5	2	446	156	3	0.9	0.78	0.05	0.15	0.6	1.5	433	139.5	3	0.68	0.73	0.03	0.15	0.6	1	412	107.5	3	0	0	0
pt67	2	73	1	0.1	0	13.5	403	0	2	1.19	0.77	0.09	0	0	13	353	111	3	1.18	0.65	0.07	0.05	0	11	407	107	3	0.86	0.76	0.04
pt68	1	73	2	0.3	0		470	147.5	3	0	0	0	0	0		400	97.5	3
pt69	2	72	1	0.22	0.65	6.5	376	0	2	2.44	0.69	0.33	0.05	0.45	4	413	0	2	1.45	0.58	0.1	0.05	0.4	3.5	383	0	2	1.26	0.72	0.09
pt70	1	77	1	0.7	0.5	4	465	176	4	1.51	0.64	0.12	0.4	0	2	407	130	3	0.63	0.76	0.02
pt71	1	66	1	0.52	0	5.5	369	0	2	1.27	0.8	0.1	-0.08	0	4	326	0	1	1.81	0.74	0.19	-0.08	0	3	323	0	1	2.09	0.69	0.24
pt72	2	78	1	0.15	0.2	7	385	0	2	1.06	0.82	0.07	0.1	0.1	4	298	0	1	1.84	0.8	0.22	0.15	0	2	307	0	1	1.94	0.77	0.23
pt73	2	73	1	0.7	0.4	6.5	516	174	4	1.58	0.65	0.13	0.3	0.6	13.5	426	120	3	0	0	0	0.4	0.45	10.5	419	120.5	3	0.92	0.74	0.05
pt74	2	65	1	0.15	0	2	337	0	2	1.37	0.73	0.11	0	0	5.5	340	0	1	1.49	0.78	0.14
pt75	2	61	1	0.3	0.9	1	492	0	2	1.47	0.81	0.14	0.05	0.7	1.5	335	0	1	2.21	0.8	0.31	0.05	0.6	6	346	0	1	2.55	0.61	0.32
pt76	1	53	1	0.7		1	418	64	3				0.1	0	1	315	0	1	1.88	0.76	0.21	-0.08	0	0.5	309	0	1	2.23	0.76	0.3
pt77	1	66	1	0.7	0.4	8.5	515	124	3	1.36	0.64	0.09	0.4	0.25	3	378	167.5	3	0.73	0.87	0.04	0.15	0.1	3	469	186.5	3	0	0	0
pt78	2	69	2	0.4	0.6		526	178	3	0.95	0.81	0.06	0.22	0.55		522	44	3	1.67	0.62	0.14	0	0.55		499	33.5	3	1.9	0.61	0.17
pt79	2	56	1	0.22	0.1	1.5	371	0	2	1.64	0.74	0.16	0.22	0.1	2	290	0	2	1.25	0.83	0.1	-0.08	0.1	1.5	291	0	2	1.29	0.74	0.1
pt80	2	72	2	0.1	0.75		306	0	2	1.12	0.7	0.07	0.22	0.4		277	0	1	1.57	0.8	0.16	0.15	0.35		261	0	1	1.61	0.81	0.17
pt81	1	60	2	0.05	0.35		470	117.5	3	1.45	0.68	0.11	-0.08	0.35		350	29	3	1.15	0.8	0.08	-0.18	0.3		337	0	1	1.23	0.79	0.1
pt82	2	83	1	0.4	0.65	11	391	0	2	2.29	0.76	0.32	0.22	0.95	10.5	278	0	1				0.15	0.85	8.5	259	0	1	2.63	0.74	0.41
pt83	2	76	2	0.82	1.4		511	207	4	0	0	0	0.15	0.35		442	116	3	0.78	0.67	0.03	0.15	0.1		463	110	3	0.6	0.87	0.02
pt84	1	68	1	0.3	0.45	15	458	167	3	0.77	0.77	0.04	0.15	0.3	8.5	446	168.5	3	0.88	0.78	0.05	0.15	0.1	2.5	438	109	3	0.97	0.82	0.06
